# Supplementary material for: Structure-Function Mutational Analysis and Prediction of the Potential Impact of High Risk Non-Synonymous Single-Nucleotide Polymorphism on Poliovirus 2A Protease Stability Using Comprehensive Informatics Approaches
Source: Genes (Basel). 2018 Apr 26;9(5):228. doi: 10.3390/genes9050228 (PMC5977168; doi:10.3390/genes9050228)
Supplement: Supplementary file 1 [file genes-09-00228-s001.zip]

Archive with 7 entries (7 files):
- Supplementary material/Supplementary Alignment file.docx
- Supplementary material/Supplementary Fig. S1.tif
- Supplementary material/Supplementary Fig. S2.tif
- Supplementary material/Supplementary Fig. S3.tif
- Supplementary material/Supplementary Fig. S4.docx
- Supplementary material/Supplementary Table 1.docx
- Supplementary material/Supplementary Table 2.docx
